# Supplementary material for: Sample size and number of outcome measures of veterinary randomised controlled trials of pharmaceutical interventions funded by different sources, a cross-sectional study
Source: BMC Vet Res. 2017 Oct 4;13:295. doi: 10.1186/s12917-017-1207-0 (PMC5628436; doi:10.1186/s12917-017-1207-0)
Supplement: Supplementary file 1 — Data extraction tool 310,117 BLANK. (XLSX 13 kb) [file 12917_2017_1207_MOESM1_ESM.xlsx]

## Sheet: Sheet1
FULL STUDY REFERENCE
AIM OF THE STUDY
WHAT ARE THEY COMPARING TO WHAT? E.g. placebo vs benazepril
FUNDING SOURCE
Pharma funded
ANY OTHER CONFLICTS OF INTEREST E.g. drug donated by….
OUTCOMES identified in Materials and Methods (If a primary outcome is defined in the paper mark it with an asterisk *)	Positively associated with treatment	Negatively associated with treatment	Not significantly associated with treatment	Described only	No results reported
APPRAISAL of bias	HIGH risk	LOW risk	UNCLEAR risk	Comments
Sequence generation
Allocation concealment
Blinding
Incomplete outcome data
Selective outcome reporting
OTHER	YES	NO
Methods repeatable
Sample size calculation
